# Supplementary material for: Distinct pre-initiation steps in human mitochondrial translation
Source: Nat Commun. 2020 Jun 10;11:2932. doi: 10.1038/s41467-020-16503-2 (PMC7287080; doi:10.1038/s41467-020-16503-2)
Supplement: Supplementary file 4 — Source Data [file 41467_2020_16503_MOESM4_ESM.xlsx]

## Sheet: Fig.6 d
Figure 6d
Monosome, mRNA with START codon (violet bar plot)					AVERAGE:	51.2232	monosome/DNA (%)
Scan number	DNA	monosome	monosome/DNA (%)		STDEV:	4.78859
1	27	15	55.5556
2	26	13	50
3	17	9	52.9412
4	14	8	57.1429
5	14	7	50
6	19	9	47.3684
7	13	7	53.8462
8	26	12	46.1538
9	27	12	44.4444
10	17	9	52.9412
11	16	10	62.5
12	11	5	45.4545
13	8	4	50
14	4	2	50
15	4	2	50
Monosomes, mRNA without START codon (black bar plot)					AVERAGE:	4.04762	monosome/DNA (%)
Scan number	DNA	Monosome	Monosome/DNA (%)		STDEV:	6.41533
1	4	0	0
2	5	0	0
3	10	1	10
4	2	0	0
5	7	1	14.2857
6	3	0	0
mtSSU, mRNA with START codon (red bar plot)					AVERAGE:	0.90039	mtSSU/DNA (%)
Scan number	DNA	SSU	SSU/DNA (%)		STDEV:	1.53831
1	31	1	3.22581
2	15	0	0
3	9	0	0
4	5	0	0
5	9	0	0
6	7	0	0
7	65	2	3.07692

## Sheet: Supplementary Fig. 9 a
Supplementary Fig. 9a
Time, ms	Negative control		Positive control		Initiation reaction			Negative control normalized		Positive control normalized		Initiation reaction normalized
	Measured G(t)	Fitted G(t)	Measured G(t)	Fitted G(t)	Measured G(t)	Fitted G(t)		Normalized G(t)	Normalized G(t) fit	Normalized G(t)	Positive control fit	Normalized G(t)	Normalized G(t) fit
0.000650003	-0.000136359	1.46113e-05	0.106142	0.0996448	0.013289	0.0123553		-6.19816e-05	6.64151e-06	0.117935	0.110716	0.00224097	0.00208353
0.000750003	-3.77382e-05	1.46041e-05	0.108965	0.0996344	0.00960915	0.0121583		-1.71537e-05	6.6382e-06	0.121073	0.110705	0.00162043	0.00205031
0.000850003	-0.000171349	1.45968e-05	0.102961	0.0996241	0.0111827	0.0119958		-7.78861e-05	6.6349e-06	0.114401	0.110693	0.00188578	0.0020229
0.000950004	0.000173789	1.45895e-05	0.107223	0.0996138	0.0112302	0.0118616		7.89952e-05	6.6316e-06	0.119137	0.110682	0.00189379	0.00200027
0.00105	0.000126101	1.45823e-05	0.0668248	0.0996034	0.0103848	0.0117509		5.73188e-05	6.62831e-06	0.0742498	0.11067	0.00175122	0.0019816
0.0012	0.000135625	1.4575e-05	0.107451	0.0995931	0.0102427	0.0116595		6.16476e-05	6.62501e-06	0.11939	0.110659	0.00172728	0.00196619
0.00140001	-5.20587e-05	1.45641e-05	0.101927	0.0995776	0.0114815	0.0115513		-2.36631e-05	6.62006e-06	0.113252	0.110642	0.00193617	0.00194795
0.00160001	4.73561e-05	1.45496e-05	0.137388	0.0995569	0.0124421	0.0114479		2.15255e-05	6.61346e-06	0.152653	0.110619	0.00209816	0.0019305
0.00180001	0.000153914	1.45351e-05	0.110101	0.0995363	0.0123987	0.0113772		6.99607e-05	6.60686e-06	0.122335	0.110596	0.00209085	0.00191859
0.00200001	0.000117336	1.45206e-05	0.105009	0.0995156	0.0102715	0.0113289		5.33346e-05	6.60029e-06	0.116676	0.110573	0.00173212	0.00191044
0.00220001	0.000116543	1.45061e-05	0.10706	0.0994949	0.00970135	0.0112958		5.29739e-05	6.5937e-06	0.118955	0.11055	0.00163598	0.00190486
0.00240001	-0.000142708	1.44916e-05	0.0897719	0.0994743	0.0101174	0.011273		-6.48674e-05	6.58711e-06	0.0997466	0.110527	0.00170614	0.00190101
0.00260001	8.15526e-05	1.44772e-05	0.10989	0.0994537	0.00964411	0.0112573		3.70694e-05	6.58053e-06	0.1221	0.110504	0.00162633	0.00189836
0.00280001	0.000270823	1.44627e-05	0.0995273	0.099433	0.012846	0.0112463		0.000123102	6.57398e-06	0.110586	0.110481	0.00216627	0.00189651
0.00300001	-1.1608e-06	1.44483e-05	0.119348	0.0994124	0.00890499	0.0112386		-5.27635e-07	6.5674e-06	0.132609	0.110458	0.00150168	0.00189522
0.00320001	2.98612e-05	1.44338e-05	0.103791	0.0993919	0.0092344	0.0112332		1.35733e-05	6.56082e-06	0.115324	0.110435	0.00155723	0.00189429
0.00350001	0.000199256	1.44193e-05	0.0749499	0.0993712	0.0141893	0.0112292		9.0571e-05	6.55424e-06	0.0832777	0.110412	0.00239279	0.00189362
0.00390002	-0.000142311	1.43977e-05	0.105563	0.0993403	0.012557	0.0112251		-6.4687e-05	6.54443e-06	0.117293	0.110378	0.00211754	0.00189293
0.00430002	-1.30827e-05	1.43688e-05	0.109681	0.0992992	0.0109507	0.0112215		-5.94669e-06	6.53129e-06	0.121868	0.110332	0.00184667	0.00189233
0.00470002	-8.78422e-05	1.434e-05	0.0686748	0.099258	0.0134214	0.0112191		-3.99283e-05	6.51817e-06	0.0763053	0.110287	0.0022633	0.00189192
0.00510002	-4.01188e-05	1.43112e-05	0.102911	0.0992169	0.0104648	0.0112171		-1.82358e-05	6.50511e-06	0.114345	0.110241	0.00176472	0.00189159
0.00550002	-6.43773e-05	1.42824e-05	0.0871937	0.0991757	0.0116756	0.0112155		-2.92624e-05	6.492e-06	0.0968819	0.110195	0.00196891	0.00189131
0.00590002	9.3078e-05	1.42538e-05	0.0962944	0.0991347	0.0129736	0.0112139		4.23082e-05	6.47898e-06	0.106994	0.11015	0.00218779	0.00189104
0.00630003	-1.86556e-05	1.4225e-05	0.129756	0.0990936	0.0104167	0.0112123		-8.47983e-06	6.46589e-06	0.144173	0.110104	0.0017566	0.00189078
0.00670003	-4.29141e-05	1.41964e-05	0.105188	0.0990526	0.0118239	0.0112108		-1.95064e-05	6.4529e-06	0.116876	0.110058	0.00199391	0.00189053
0.00710003	0.000108192	1.41676e-05	0.0832387	0.0990115	0.0126117	0.0112093		4.91783e-05	6.43983e-06	0.0924874	0.110013	0.00212676	0.00189028
0.00750003	-1.34793e-05	1.41391e-05	0.10863	0.0989707	0.0135272	0.0112078		-6.12696e-06	6.42687e-06	0.1207	0.109967	0.00228115	0.00189002
0.00810003	0.000115353	1.41104e-05	0.0978718	0.0989298	0.0109727	0.0112064		5.2433e-05	6.41383e-06	0.108746	0.109922	0.00185037	0.00188977
0.00890004	5.412e-05	1.40676e-05	0.106951	0.0988683	0.0105853	0.0112041		2.46e-05	6.39438e-06	0.118835	0.109854	0.00178505	0.0018894
0.00970004	1.2565e-05	1.40106e-05	0.105642	0.0987865	0.00964798	0.0112012		5.71135e-06	6.36847e-06	0.11738	0.109763	0.00162698	0.0018889
0.0105	4.2974e-05	1.39537e-05	0.105956	0.0987048	0.00998533	0.0111982		1.95337e-05	6.34261e-06	0.117729	0.109672	0.00168387	0.0018884
0.0113	1.23667e-05	1.3897e-05	0.108155	0.0986236	0.0124652	0.0111952		5.62121e-06	6.3168e-06	0.120173	0.109582	0.00210206	0.0018879
0.0121	-1.03046e-05	1.38403e-05	0.0967939	0.0985422	0.0111705	0.0111923		-4.6839e-06	6.29104e-06	0.107549	0.109491	0.00188373	0.0018874
0.0129001	-5.66214e-05	1.37837e-05	0.0923822	0.0984608	0.0117056	0.0111893		-2.5737e-05	6.26533e-06	0.102647	0.109401	0.00197396	0.0018869
0.0137001	3.50292e-05	1.37269e-05	0.105292	0.0983795	0.0103876	0.0111863		1.59224e-05	6.2395e-06	0.116991	0.109311	0.0017517	0.0018864
0.0145001	2.42004e-06	1.36706e-05	0.0879371	0.0982983	0.0106776	0.0111834		1.10002e-06	6.21389e-06	0.0977079	0.10922	0.00180061	0.0018859
0.0153001	4.43721e-05	1.36142e-05	0.105666	0.0982173	0.0107147	0.0111804		2.01691e-05	6.18828e-06	0.117407	0.10913	0.00180687	0.0018854
0.0161001	8.79113e-05	1.35581e-05	0.0906617	0.0981364	0.0114573	0.0111775		3.99597e-05	6.16276e-06	0.100735	0.10904	0.00193208	0.0018849
0.0173001	-3.89277e-05	1.35021e-05	0.0925934	0.0980555	0.0104843	0.0111745		-1.76944e-05	6.1373e-06	0.102882	0.108951	0.00176801	0.0018844
0.0189001	3.69188e-05	1.34185e-05	0.101397	0.0979347	0.0103202	0.0111701		1.67813e-05	6.09931e-06	0.112663	0.108816	0.00174033	0.00188366
0.0205001	-2.96839e-05	1.33071e-05	0.100578	0.0977736	0.0104096	0.0111642		-1.34927e-05	6.0487e-06	0.111754	0.108637	0.00175541	0.00188266
0.0221001	3.47322e-05	1.31956e-05	0.0942423	0.0976129	0.0105486	0.0111583		1.57873e-05	5.99801e-06	0.104714	0.108459	0.00177885	0.00188167
0.0237001	2.77704e-05	1.30851e-05	0.0948081	0.0974524	0.0107595	0.0111524		1.26229e-05	5.94778e-06	0.105342	0.10828	0.00181442	0.00188068
0.0253001	-1.865e-05	1.29751e-05	0.0997413	0.0972925	0.0116105	0.0111465		-8.47729e-06	5.89776e-06	0.110824	0.108103	0.00195792	0.00187968
0.0269001	3.52285e-05	1.28653e-05	0.103681	0.0971329	0.0114908	0.0111406		1.60129e-05	5.84784e-06	0.115201	0.107925	0.00193774	0.00187869
0.0285001	2.96644e-05	1.27561e-05	0.101356	0.0969744	0.0113834	0.0111348		1.34838e-05	5.79821e-06	0.112618	0.107749	0.00191963	0.0018777
0.0301001	2.57868e-05	1.26473e-05	0.0866603	0.0968157	0.0114576	0.0111289		1.17213e-05	5.74878e-06	0.0962892	0.107573	0.00193214	0.00187671
0.0317001	3.01562e-05	1.2539e-05	0.100586	0.0966574	0.0116723	0.0111231		1.37073e-05	5.69954e-06	0.111762	0.107397	0.00196835	0.00187573
0.0333001	3.40385e-05	1.24309e-05	0.100419	0.0964994	0.0113663	0.0111172		1.5472e-05	5.6504e-06	0.111577	0.107222	0.00191675	0.00187474
0.0357001	-2.56069e-05	1.23224e-05	0.0968928	0.0963416	0.0109487	0.0111114		-1.16395e-05	5.60111e-06	0.107659	0.107046	0.00184632	0.00187376
0.0389002	6.87809e-05	1.2162e-05	0.0990713	0.0961071	0.0108393	0.0111026		3.12641e-05	5.52817e-06	0.110079	0.106786	0.00182788	0.00187228
0.0421002	0.000101733	1.19493e-05	0.106495	0.095794	0.0110477	0.011091		4.62424e-05	5.43148e-06	0.118328	0.106438	0.00186301	0.00187031
0.0453002	-4.79734e-05	1.17382e-05	0.0994208	0.0954824	0.0103877	0.0110793		-2.18061e-05	5.33555e-06	0.110468	0.106092	0.00175172	0.00186835
0.0485002	2.3946e-05	1.15291e-05	0.0903706	0.0951738	0.0115413	0.0110677		1.08845e-05	5.24051e-06	0.100412	0.105749	0.00194626	0.0018664
0.0517002	-1.96945e-05	1.132e-05	0.0958634	0.0948652	0.011311	0.0110561		-8.95206e-06	5.14544e-06	0.106515	0.105406	0.00190742	0.00186444
0.0549002	7.16656e-05	1.11138e-05	0.0906326	0.0945581	0.010878	0.0110446		3.25753e-05	5.05171e-06	0.100703	0.105065	0.0018344	0.00186249
0.0581002	5.19297e-05	1.09092e-05	0.105401	0.0942543	0.0111534	0.0110331		2.36044e-05	4.95871e-06	0.117113	0.104727	0.00188084	0.00186055
0.0613002	-5.40844e-05	1.07062e-05	0.082668	0.0939497	0.0105554	0.0110215		-2.45838e-05	4.86644e-06	0.0918534	0.104389	0.00178	0.00185861
0.0645003	-2.55577e-05	1.05048e-05	0.0996975	0.093649	0.0104068	0.0110101		-1.16172e-05	4.7749e-06	0.110775	0.104054	0.00175495	0.00185667
0.0677003	-5.15522e-05	1.0305e-05	0.0951968	0.0933479	0.0104969	0.0109986		-2.34328e-05	4.68407e-06	0.105774	0.10372	0.00177014	0.00185474
0.0725003	5.7001e-05	1.01048e-05	0.0911326	0.0930498	0.0109182	0.0109872		2.59095e-05	4.59307e-06	0.101258	0.103389	0.00184119	0.00185281
0.0789003	4.27878e-05	9.80993e-06	0.0903368	0.0926028	0.0115745	0.01097		1.9449e-05	4.45906e-06	0.100374	0.102892	0.00195186	0.00184992
0.0853003	1.2342e-05	9.42255e-06	0.0961238	0.0920139	0.010863	0.0109473		5.60999e-06	4.28298e-06	0.106804	0.102238	0.00183188	0.00184609
0.0917004	-3.43929e-06	9.04066e-06	0.0933373	0.0914304	0.0110664	0.0109247		-1.56332e-06	4.10939e-06	0.103708	0.101589	0.00186618	0.00184227
0.0981004	5.2355e-05	8.66209e-06	0.0878326	0.0908526	0.0112478	0.0109021		2.37977e-05	3.93732e-06	0.0975918	0.100947	0.00189675	0.00183847
0.1045	-2.24463e-05	8.29182e-06	0.0884223	0.0902805	0.0106171	0.0108797		-1.02029e-05	3.76901e-06	0.098247	0.100312	0.00179041	0.00183468
0.1109	-8.68098e-06	7.92657e-06	0.0878326	0.0897134	0.0108116	0.0108573		-3.9459e-06	3.60299e-06	0.0975918	0.0996816	0.0018232	0.00183091
0.1173	-3.50484e-05	7.56773e-06	0.0920964	0.0891527	0.0110296	0.010835		-1.59311e-05	3.43988e-06	0.102329	0.0990586	0.00185996	0.00182715
0.1237	-3.15174e-05	7.21368e-06	0.0898187	0.0885967	0.010826	0.0108128		-1.43261e-05	3.27895e-06	0.0997986	0.0984408	0.00182563	0.00182341
0.130101	2.43059e-06	6.8651e-06	0.0879254	0.0880492	0.0111386	0.0107907		1.10481e-06	3.1205e-06	0.0976949	0.0978324	0.00187836	0.00181968
0.136501	-2.47575e-05	6.5183e-06	0.0828988	0.0875042	0.0109386	0.0107687		-1.12534e-05	2.96286e-06	0.0921098	0.0972269	0.00184462	0.00181597
0.146101	2.60267e-06	6.18028e-06	0.0865638	0.0869637	0.0109693	0.0107468		1.18303e-06	2.80922e-06	0.096182	0.0966263	0.0018498	0.00181228
0.158901	-4.78794e-06	5.68206e-06	0.0881679	0.0861638	0.0106527	0.0107141		-2.17634e-06	2.58276e-06	0.0979644	0.0957376	0.00179641	0.00180676
0.171701	-2.99758e-06	5.0338e-06	0.0846156	0.0851179	0.0108678	0.0106708		-1.36254e-06	2.28809e-06	0.0940173	0.0945755	0.00183269	0.00179945
0.184501	-6.86045e-06	4.4063e-06	0.0833121	0.0840864	0.0106253	0.0106278		-3.11839e-06	2.00287e-06	0.092569	0.0934294	0.00179179	0.00179221
0.197301	1.8757e-07	3.79932e-06	0.0861786	0.0830778	0.0106998	0.0105851		8.5259e-08	1.72696e-06	0.095754	0.0923086	0.00180434	0.00178502
0.210101	3.32139e-05	3.20735e-06	0.0785129	0.0820891	0.0106201	0.0105428		1.50972e-05	1.45789e-06	0.0872366	0.0912101	0.00179091	0.00177788
0.222901	1.27993e-05	2.63616e-06	0.0832564	0.0811218	0.0104105	0.0105009		5.81787e-06	1.19826e-06	0.0925071	0.0901353	0.00175557	0.00177081
0.235701	1.6926e-05	2.07702e-06	0.0831923	0.080169	0.0108034	0.0104592		7.69362e-06	9.441e-07	0.0924359	0.0890767	0.00182182	0.00176378
0.248501	-1.40092e-06	1.53932e-06	0.0779781	0.0792314	0.0100345	0.0104179		-6.36781e-07	6.99689e-07	0.0866424	0.0880349	0.00169216	0.00175682
0.261301	1.20679e-05	1.01528e-06	0.0776345	0.0783178	0.0104622	0.0103769		5.4854e-06	4.61493e-07	0.0862605	0.0870197	0.00176428	0.0017499
0.274101	-6.37063e-06	5.02422e-07	0.0773521	0.0774186	0.0103561	0.0103363		-2.89574e-06	2.28373e-07	0.0859467	0.0860207	0.00174638	0.00174304
0.293301	-1.35647e-05	1.01555e-08	0.0714331	0.0765357	0.010353	0.0102959		-6.16576e-06	4.61612e-09	0.0793702	0.0850397	0.00174587	0.00173624
0.318901	-2.28695e-06	-7.02205e-07	0.0755034	0.0752434	0.0101474	0.0102359		-1.03952e-06	-3.19184e-07	0.0838926	0.0836038	0.0017112	0.00172612
0.344501	1.06447e-06	-1.6004e-06	0.070881	0.0735761	0.00988005	0.010157		4.83851e-07	-7.27456e-07	0.0787567	0.0817512	0.00166611	0.00171282
0.370101	1.24972e-05	-2.45156e-06	0.0734497	0.0719706	0.0102324	0.0100793		5.68055e-06	-1.11435e-06	0.0816108	0.0799673	0.00172552	0.00169972
0.395702	5.81906e-06	-3.25132e-06	0.0704993	0.0704215	0.00963542	0.0100028		2.64503e-06	-1.47787e-06	0.0783326	0.0782462	0.00162486	0.00168681
0.421302	-1.48305e-05	-4.00169e-06	0.071102	0.0689295	0.00972887	0.00992738		-6.74112e-06	-1.81895e-06	0.0790023	0.0765883	0.00164062	0.00167409
0.446902	4.28878e-06	-4.71071e-06	0.0637242	0.0674909	0.00944383	0.00985308		1.94944e-06	-2.14123e-06	0.0708047	0.0749899	0.00159255	0.00166156
0.472502	5.2348e-06	-5.37699e-06	0.0640762	0.0661044	0.00961931	0.00977987		2.37945e-06	-2.44409e-06	0.0711958	0.0734493	0.00162214	0.00164922
0.498102	1.83505e-05	-6.00486e-06	0.0684611	0.0647675	0.00955371	0.00970773		8.34115e-06	-2.72948e-06	0.0760679	0.0719638	0.00161108	0.00163705
0.523702	-2.31882e-05	-6.59415e-06	0.0626994	0.0634772	0.00919768	0.00963662		-1.05401e-05	-2.99734e-06	0.069666	0.0705302	0.00155104	0.00162506
0.549302	8.99148e-06	-7.14922e-06	0.0618901	0.0622326	0.0093277	0.00956654		4.08704e-06	-3.24965e-06	0.0687667	0.0691473	0.00157297	0.00161324
0.587702	-2.7583e-05	-7.67124e-06	0.0602715	0.0610314	0.00928562	0.00949746		-1.25377e-05	-3.48693e-06	0.0669684	0.0678126	0.00156587	0.0016016
0.638903	-8.14524e-06	-8.3963e-06	0.0594401	0.0593071	0.00918595	0.00939565		-3.70238e-06	-3.8165e-06	0.0660445	0.0658967	0.00154906	0.00158443
0.690103	-8.72645e-06	-9.26307e-06	0.0576866	0.0571449	0.00894441	0.00926319		-3.96657e-06	-4.21048e-06	0.0640962	0.0634943	0.00150833	0.00156209
0.741303	-2.19007e-05	-1.00268e-05	0.0552909	0.055127	0.0087389	0.00913437		-9.95488e-06	-4.55763e-06	0.0614343	0.0612522	0.00147368	0.00154037
0.792503	-8.22834e-06	-1.06975e-05	0.0532464	0.0532421	0.00877681	0.00900902		-3.74015e-06	-4.86252e-06	0.0591627	0.0591578	0.00148007	0.00151923
0.843703	-6.97087e-06	-1.12863e-05	0.0517627	0.0514783	0.00879259	0.00888702		-3.16858e-06	-5.13015e-06	0.0575141	0.0571981	0.00148273	0.00149866
0.894904	3.65157e-06	-1.18008e-05	0.0517602	0.0498289	0.00860724	0.0087682		1.6598e-06	-5.364e-06	0.0575113	0.0553655	0.00145147	0.00147862
0.946104	1.80337e-06	-1.22478e-05	0.0479575	0.0482835	0.00848311	0.0086525		8.19715e-07	-5.56716e-06	0.0532862	0.0536483	0.00143054	0.00145911
0.997304	-1.25087e-05	-1.26368e-05	0.0492178	0.0468346	0.00838022	0.00853974		-5.68575e-06	-5.74399e-06	0.0546865	0.0520384	0.00141319	0.00144009
1.0485	-1.78536e-05	-1.29711e-05	0.0486215	0.0454741	0.00818376	0.00842986		-8.11528e-06	-5.89594e-06	0.0540239	0.0505267	0.00138006	0.00142156
1.0997	-1.33041e-05	-1.32568e-05	0.0438296	0.0441964	0.00803916	0.00832268		-6.04733e-06	-6.0258e-06	0.0486995	0.0491071	0.00135568	0.00140349
1.1765	-1.76443e-05	-1.34993e-05	0.0433409	0.0429945	0.00807702	0.00821819		-8.02016e-06	-6.13605e-06	0.0481566	0.0477717	0.00136206	0.00138587
1.27891	-2.23447e-05	-1.37914e-05	0.0425423	0.041322	0.00812685	0.00806616		-1.01567e-05	-6.26881e-06	0.0472692	0.0459134	0.00137046	0.00136023
1.38131	-8.78839e-06	-1.40662e-05	0.039978	0.0393091	0.00765452	0.00787184		-3.99472e-06	-6.39371e-06	0.04442	0.0436768	0.00129081	0.00132746
1.48371	-1.13228e-05	-1.42333e-05	0.0376312	0.037513	0.00772736	0.00768653		-5.14672e-06	-6.46968e-06	0.0418125	0.0416811	0.0013031	0.00129621
1.58611	-2.605e-05	-1.43132e-05	0.0353098	0.035903	0.00752273	0.00750957		-1.18409e-05	-6.50598e-06	0.0392331	0.0398922	0.00126859	0.00126637
1.68851	-9.97993e-06	-1.43231e-05	0.0374039	0.0344538	0.00728165	0.00734044		-4.53633e-06	-6.5105e-06	0.0415599	0.038282	0.00122793	0.00123785
1.79091	-1.65731e-05	-1.42772e-05	0.0337373	0.0331443	0.00732312	0.0071786		-7.53322e-06	-6.48962e-06	0.0374859	0.036827	0.00123493	0.00121056
1.89331	-1.78714e-05	-1.41864e-05	0.0338052	0.0319561	0.00713657	0.00702363		-8.12334e-06	-6.44835e-06	0.0375614	0.0355068	0.00120347	0.00118442
1.99571	-2.08335e-05	-1.40599e-05	0.031661	0.0308733	0.00703368	0.00687506		-9.46978e-06	-6.39089e-06	0.0351789	0.0343037	0.00118612	0.00115937
2.09811	-1.04448e-05	-1.39057e-05	0.0319699	0.0298828	0.00693884	0.00673255		-4.74766e-06	-6.32079e-06	0.0355222	0.0332032	0.00117013	0.00113534
2.20051	-1.58144e-05	-1.373e-05	0.0294059	0.0289733	0.00653028	0.00659567		-7.18836e-06	-6.24089e-06	0.0326733	0.0321925	0.00110123	0.00111226
2.35411	-1.48143e-05	-1.35378e-05	0.0284834	0.0281345	0.00646513	0.00646417		-6.73375e-06	-6.15352e-06	0.0316482	0.0312606	0.00109024	0.00109008
2.55891	-9.65008e-06	-1.32277e-05	0.028669	0.0269919	0.00623518	0.00627622		-4.3864e-06	-6.0126e-06	0.0318544	0.029991	0.00105146	0.00105838
2.76371	-1.41842e-05	-1.27898e-05	0.0255045	0.0256473	0.00585623	0.00604167		-6.44737e-06	-5.81355e-06	0.0283383	0.028497	0.000987559	0.00101883
2.96851	-2.08852e-05	-1.23405e-05	0.0245543	0.0244687	0.00563896	0.00582364		-9.49327e-06	-5.60933e-06	0.0272826	0.0271874	0.00095092	0.000982064
3.17331	-9.44039e-06	-1.18928e-05	0.023994	0.0234228	0.00556423	0.00562047		-4.29109e-06	-5.40581e-06	0.02666	0.0260253	0.000938319	0.000947803
3.37811	-2.33794e-05	-1.14542e-05	0.0221369	0.022485	0.00545619	0.00543066		-1.0627e-05	-5.20647e-06	0.0245965	0.0249834	0.0009201	0.000915795
3.58291	-1.69711e-05	-1.103e-05	0.0208797	0.0216363	0.00525351	0.00525297		-7.71415e-06	-5.01364e-06	0.0231997	0.0240403	0.000885921	0.00088583
3.78772	-9.16618e-06	-1.06232e-05	0.0209734	0.0208618	0.00518637	0.00508626		-4.16644e-06	-4.82871e-06	0.0233038	0.0231798	0.000874598	0.000857716
3.99252	-1.98723e-05	-1.02349e-05	0.0199234	0.0201502	0.00485317	0.00492953		-9.03285e-06	-4.65221e-06	0.0221371	0.0223891	0.00081841	0.000831287
4.19732	-6.97322e-06	-9.86584e-06	0.0173441	0.0194923	0.00442453	0.00478194		-3.16964e-06	-4.48447e-06	0.0192713	0.0216581	0.000746126	0.000806397
4.40212	-9.47958e-06	-9.51608e-06	0.0151047	0.0188811	0.00451182	0.00464269		-4.3089e-06	-4.32549e-06	0.016783	0.0209789	0.000760847	0.000782915
4.70932	-1.33521e-05	-9.18516e-06	0.0110312	0.0183104	0.00478001	0.00451111		-6.06913e-06	-4.17507e-06	0.0122569	0.0203449	0.000806072	0.000760727
5.11892	-8.16288e-06	-8.7226e-06	0.0137251	0.0175207	0.00442134	0.00432674		-3.7104e-06	-3.96482e-06	0.0152501	0.0194674	0.000745589	0.000729635
5.52852	2.16262e-06	-8.16363e-06	0.0161798	0.0165725	0.00417366	0.00410255		9.83007e-07	-3.71074e-06	0.0179776	0.0184139	0.000703821	0.00069183
5.93812	5.32939e-06	-7.664e-06	0.0167092	0.0157235	0.00409273	0.0038998		2.42245e-06	-3.48364e-06	0.0185658	0.0174705	0.000690174	0.000657639
6.34773	2.21921e-06	-7.21642e-06	0.0169756	0.0149573	0.00399167	0.00371556		1.00873e-06	-3.28019e-06	0.0188618	0.0166193	0.000673132	0.000626569
6.75733	-8.49421e-06	-6.8138e-06	0.0150539	0.0142617	0.00393704	0.00354739		-3.86101e-06	-3.09718e-06	0.0167266	0.0158463	0.000663919	0.000598211
7.16693	-5.96258e-06	-6.4506e-06	0.0142621	0.0136266	0.0034279	0.00339327		-2.71026e-06	-2.93209e-06	0.0158467	0.0151406	0.000578061	0.000572221
7.57653	-2.51418e-06	-6.12153e-06	0.0152932	0.0130442	0.00320735	0.00325157		-1.14281e-06	-2.78251e-06	0.0169925	0.0144935	0.000540868	0.000548326
7.98613	4.66847e-06	-5.82202e-06	0.0131764	0.012508	0.00306168	0.00312083		2.12203e-06	-2.64637e-06	0.0146405	0.0138978	0.000516304	0.000526278
8.39573	-9.36021e-06	-5.54872e-06	0.011487	0.0120127	0.00311914	0.00299985		-4.25464e-06	-2.52214e-06	0.0127634	0.0133475	0.000525994	0.000505877
8.80534	-1.58841e-05	-5.29829e-06	0.0122014	0.0115537	0.0030752	0.00288751		-7.22005e-06	-2.40832e-06	0.0135571	0.0128375	0.000518583	0.000486932
9.41974	-1.79372e-06	-5.06782e-06	0.0112321	0.0111271	0.00279457	0.00278295		-8.15329e-07	-2.30356e-06	0.0124802	0.0123635	0.00047126	0.0004693
10.2389	1.51744e-06	-4.75529e-06	0.0105334	0.0105409	0.00245685	0.002639		6.89744e-07	-2.16149e-06	0.0117038	0.0117121	0.000414308	0.000445025
11.0581	7.31923e-06	-4.39044e-06	0.0117633	0.00984548	0.00228216	0.0024679		3.32692e-06	-1.99565e-06	0.0130704	0.0109394	0.000384849	0.000416172
11.8773	4.03463e-06	-4.07399e-06	0.00902595	0.00923214	0.00195594	0.00231679		1.83392e-06	-1.85181e-06	0.0100288	0.0102579	0.000329838	0.00039069
12.6966	4.79548e-06	-3.79718e-06	0.00900559	0.0086876	0.00183329	0.00218224		2.17976e-06	-1.72599e-06	0.0100062	0.00965289	0.000309154	0.000367999
13.5158	7.3123e-06	-3.55306e-06	0.00864699	0.00820056	0.00165032	0.00206186		3.32377e-06	-1.61503e-06	0.00960776	0.00911173	0.0002783	0.000347699
14.335	8.6843e-06	-3.3363e-06	0.00778869	0.0077625	0.00115317	0.00195334		3.94741e-06	-1.5165e-06	0.0086541	0.008625	0.000194465	0.0003294
15.1542	-1.03433e-05	-3.14222e-06	0.00640028	0.00736648	0.000544986	0.00185521		-4.7015e-06	-1.42828e-06	0.00711142	0.00818498	9.19032e-05	0.000312851
15.9734	-1.11302e-05	-2.96787e-06	0.00681558	0.00700717	0.000293559	0.00176591		-5.05919e-06	-1.34903e-06	0.00757287	0.00778574	4.9504e-05	0.000297793
16.7926	-5.51681e-06	-2.81033e-06	0.00600159	0.00667899	5.00522e-05	0.00168436		-2.50764e-06	-1.27742e-06	0.00666843	0.0074211	8.44051e-06	0.000284041
17.6118	-9.00132e-06	-2.66717e-06	0.00678331	0.00637829	0.000114129	0.0016096		-4.09151e-06	-1.21235e-06	0.00753702	0.00708699	1.92461e-05	0.000271433
18.8406	-1.78484e-05	-2.53679e-06	0.00495636	0.00610223	-0.000267503	0.00154085		-8.1129e-06	-1.15309e-06	0.00550706	0.00678026	-4.51101e-05	0.00025984
20.479	-1.03963e-05	-2.36132e-06	0.00709165	0.00572715	-0.000426305	0.0014474		-4.72561e-06	-1.07333e-06	0.00787961	0.0063635	-7.18896e-05	0.000244081
22.1174	-8.74003e-06	-2.15916e-06	0.00732769	0.00528957	-0.000138925	0.00133809		-3.97274e-06	-9.81435e-07	0.00814188	0.0058773	-2.34275e-05	0.000225648
23.7558	1.05556e-07	-1.9856e-06	0.00596732	0.00490981	-4.04258e-06	0.00124321		4.79802e-08	-9.02547e-07	0.00663036	0.00545534	-6.81716e-07	0.000209648
25.3942	5.04238e-08	-1.83569e-06	0.00635697	0.00457766	0.000184285	0.00116008		2.29199e-08	-8.34402e-07	0.0070633	0.00508629	3.10767e-05	0.000195629
27.0326	-6.54975e-06	-1.70452e-06	0.00480787	0.00428448	3.30024e-05	0.00108663		-2.97716e-06	-7.74781e-07	0.00534208	0.00476053	5.56532e-06	0.000183242
28.671	-1.72508e-06	-1.58926e-06	0.00714435	0.00402384	0.000186524	0.00102123		-7.84128e-07	-7.22389e-07	0.00793817	0.00447094	3.14543e-05	0.000172214
30.3094	-1.33235e-05	-1.48682e-06	0.00690404	0.00379101	0.000492562	0.000962787		-6.05612e-06	-6.75826e-07	0.00767115	0.00421223	8.30627e-05	0.000162359
31.9478	-1.22728e-05	-1.39553e-06	0.00345584	0.00358125	0.000904086	0.000910134		-5.57855e-06	-6.34333e-07	0.00383982	0.00397917	0.00015246	0.00015348
33.5862	-3.7478e-06	-1.3137e-06	0.00450381	0.00339186	0.000968246	0.000862491		-1.70354e-06	-5.97138e-07	0.00500423	0.00376873	0.000163279	0.000145445
35.2246	2.6174e-06	-1.2398e-06	0.00485835	0.00321985	0.000567669	0.000819197		1.18973e-06	-5.63545e-07	0.00539816	0.00357761	9.57283e-05	0.000138144
37.6823	2.87454e-06	-1.17302e-06	0.00578029	0.00306293	0.000184883	0.000779705		1.30661e-06	-5.33191e-07	0.00642255	0.00340325	3.11776e-05	0.000131485
40.9591	3.28033e-06	-1.08364e-06	0.00400995	0.00285186	-0.000180745	0.000726557		1.49106e-06	-4.92562e-07	0.0044555	0.00316873	-3.04798e-05	0.000122522
44.2359	3.34263e-06	-9.81707e-07	0.00302707	0.00260826	-0.000286565	0.000665115		1.51938e-06	-4.46231e-07	0.00336341	0.00289807	-4.83245e-05	0.000112161
47.5127	-9.34631e-07	-8.9527e-07	0.00349756	0.00239969	0.00024019	0.00061242		-4.24832e-07	-4.06941e-07	0.00388617	0.00266632	4.05042e-05	0.000103275
50.7895	1.73725e-06	-8.21116e-07	0.00369277	0.00221868	-0.000204217	0.000566738		7.89657e-07	-3.73235e-07	0.00410308	0.00246519	-3.44379e-05	9.55713e-05
54.0663	-1.95476e-06	-7.57005e-07	0.00245196	0.00206092	-0.00101952	0.000526796		-8.88526e-07	-3.44093e-07	0.0027244	0.00228991	-0.000171927	8.88358e-05
57.3431	-3.36614e-06	-7.00991e-07	0.00218278	0.0019219	-0.00154719	0.000491571		-1.53006e-06	-3.18632e-07	0.00242531	0.00213544	-0.000260909	8.28956e-05
60.6199	-4.85542e-06	-6.51681e-07	0.00232058	0.00179859	-0.000850213	0.000460333		-2.20701e-06	-2.96219e-07	0.00257842	0.00199843	-0.000143375	7.76278e-05
63.8968	-4.87968e-06	-6.08047e-07	0.00105774	0.00168843	-0.000289529	0.000432414		-2.21804e-06	-2.76385e-07	0.00117527	0.00187603	-4.88245e-05	7.29197e-05
67.1736	-4.83406e-06	-5.69161e-07	0.00193466	0.00158979	3.88227e-05	0.000407359		-2.1973e-06	-2.58709e-07	0.00214963	0.00176643	6.54684e-06	6.86947e-05
70.4504	3.78333e-06	-5.34385e-07	0.00196517	0.00150079	-8.52107e-06	0.00038477		1.7197e-06	-2.42902e-07	0.00218353	0.00166754	-1.43694e-06	6.48854e-05
75.3656	-6.93222e-06	-5.02985e-07	0.00234028	0.00141988	-3.20071e-05	0.000364254		-3.15101e-06	-2.2863e-07	0.00260032	0.00157764	-5.39749e-06	6.14257e-05
81.9192	3.95762e-06	-4.61497e-07	0.00260355	0.00131218	0.000488209	0.000336838		1.79892e-06	-2.09771e-07	0.00289283	0.00145798	8.23287e-05	5.68023e-05
88.4729	-1.82237e-06	-4.14485e-07	1.75139e-05	0.00118909	-0.000492859	0.000305522		-8.28348e-07	-1.88402e-07	1.94599e-05	0.00132121	-8.31127e-05	5.15214e-05
95.0265	-8.44435e-06	-3.75081e-07	-0.00368105	0.00108468	-0.000113815	0.000278891		-3.83834e-06	-1.70491e-07	-0.00409005	0.0012052	-1.91931e-05	4.70305e-05
101.58	4.34527e-06	-3.41596e-07	-0.00115261	0.000995071	-0.000190966	0.000256064		1.97512e-06	-1.55271e-07	-0.00128068	0.00110563	-3.22034e-05	4.31811e-05
108.134	1.07475e-05	-3.1288e-07	-0.00131898	0.000917543	-0.000378576	0.000236285		4.88521e-06	-1.42218e-07	-0.00146553	0.00101949	-6.38407e-05	3.98457e-05
114.687	-2.79718e-06	-2.8801e-07	-0.0050593	0.000849866	-0.000739252	0.000218982		-1.27145e-06	-1.30914e-07	-0.00562145	0.000944295	-0.000124663	3.69277e-05
121.241	4.12531e-06	-2.6629e-07	-0.00387643	0.000790242	-0.000654726	0.000203755		1.87514e-06	-1.21041e-07	-0.00430714	0.000878046	-0.000110409	3.43601e-05
127.795	-4.72331e-06	-2.47199e-07	0.000339361	0.000737502	0.000262308	0.000190254		-2.14696e-06	-1.12363e-07	0.000377067	0.000819447	4.4234e-05	3.20833e-05
134.348	-3.90072e-06	-2.30279e-07	-0.0011085	0.000690478	-0.000139328	0.000178226		-1.77305e-06	-1.04672e-07	-0.00123167	0.000767198	-2.34955e-05	3.00549e-05
140.902	-8.88443e-06	-2.15234e-07	-0.00181327	0.000648345	-0.000504931	0.000167432		-4.03838e-06	-9.78336e-08	-0.00201474	0.000720383	-8.51485e-05	2.82348e-05
150.732	-4.97048e-06	-2.01772e-07	-0.000508762	0.000610386	-0.000998263	0.000157702		-2.25931e-06	-9.17147e-08	-0.000565291	0.000678207	-0.000168341	2.6594e-05
163.84	-2.84814e-06	-1.84059e-07	-0.00234371	0.000560125	-0.00140257	0.000144814		-1.29461e-06	-8.3663e-08	-0.00260412	0.000622361	-0.000236522	2.44206e-05
176.947	6.50922e-06	-1.64187e-07	-0.000316961	0.000503273	-0.00224557	0.000130211		2.95874e-06	-7.46305e-08	-0.000352179	0.000559192	-0.00037868	2.19581e-05
190.054	1.10991e-05	-1.47665e-07	0.00194966	0.000455475	-0.00177421	0.000117934		5.04504e-06	-6.71204e-08	0.00216629	0.000506083	-0.000299192	1.98876e-05
203.161	1.23462e-05	-1.33748e-07	-0.00126308	0.000414945	-0.00250569	0.000107504		5.6119e-06	-6.07947e-08	-0.00140342	0.00046105	-0.000422545	1.81288e-05
216.269	1.15109e-05	-1.21896e-07	-0.000598064	0.000380116	-0.000930551	9.85382e-05		5.23221e-06	-5.54074e-08	-0.000664515	0.000422351	-0.000156923	1.66169e-05
229.376	-1.7185e-06	-1.11702e-07	0.00284134	0.000349939	-0.00167876	9.07673e-05		-7.81138e-07	-5.07737e-08	0.00315705	0.000388821	-0.000283096	1.53065e-05
242.483	5.93894e-06	-1.02859e-07	-0.000477255	0.000323644	-0.000711254	8.39756e-05		2.69952e-06	-4.67539e-08	-0.000530283	0.000359605	-0.000119942	1.41611e-05
255.59	7.89073e-06	-9.51282e-08	-0.00186509	0.000300463	0.000633273	7.80024e-05		3.5867e-06	-4.32401e-08	-0.00207233	0.000333848	0.000106791	1.31539e-05
268.698	1.55716e-05	-8.83125e-08	-0.000912182	0.000279954	-0.00128722	7.27098e-05		7.07799e-06	-4.0142e-08	-0.00101354	0.00031106	-0.000217068	1.22613e-05
281.805	4.97389e-06	-8.2284e-08	-0.00169934	0.000261701	-0.00240594	6.79954e-05		2.26086e-06	-3.74018e-08	-0.00188815	0.000290779	-0.000405724	1.14663e-05
301.466	8.85717e-07	-7.69087e-08	-0.000602141	0.000245348	-0.00310128	6.37741e-05		4.02598e-07	-3.49585e-08	-0.000669045	0.000272608	-0.000522981	1.07545e-05
327.68	4.34387e-06	-6.98843e-08	0.00196667	0.000223844	-0.0023531	5.82081e-05		1.97449e-06	-3.17656e-08	0.00218519	0.000248716	-0.000396813	9.81587e-06
353.895	-4.52687e-06	-6.20394e-08	0.000250006	0.000199721	-0.00059609	5.19653e-05		-2.05767e-06	-2.81997e-08	0.000277784	0.000221912	-0.000100521	8.76313e-06
380.109	-6.48988e-06	-5.55665e-08	0.00213576	0.000179652	-0.000971926	4.67694e-05		-2.94994e-06	-2.52575e-08	0.00237307	0.000199613	-0.0001639	7.88691e-06
406.324	-1.60581e-05	-5.0151e-08	-0.00237699	0.000162747	-0.000962962	4.23882e-05		-7.29912e-06	-2.27959e-08	-0.0026411	0.00018083	-0.000162388	7.14809e-06
432.538	-3.21231e-06	-4.55534e-08	-0.00111991	0.000148348	-0.00128057	3.86527e-05		-1.46014e-06	-2.07061e-08	-0.00124435	0.000164832	-0.000215947	6.51817e-06
458.753	1.14956e-06	-4.16284e-08	-0.00224168	0.000135955	-0.00159957	3.54377e-05		5.22527e-07	-1.8922e-08	-0.00249076	0.000151062	-0.000269742	5.976e-06
484.967	4.86267e-07	-3.82309e-08	6.91842e-05	0.000125213	-0.000658387	3.26458e-05		2.2103e-07	-1.73777e-08	7.68713e-05	0.000139126	-0.000111027	5.50519e-06
511.182	-2.1356e-06	-3.52744e-08	0.00194943	0.000115811	-0.00197775	3.02044e-05		-9.70729e-07	-1.60338e-08	0.00216603	0.000128679	-0.000333516	5.09349e-06
537.396	2.39717e-06	-3.26781e-08	0.00200122	0.000107526	-0.00229251	2.80523e-05		1.08962e-06	-1.48537e-08	0.00222357	0.000119474	-0.000386595	4.73057e-06
563.611	-4.47257e-06	-3.03851e-08	0.00290188	0.000100195	-0.00132032	2.6148e-05		-2.03299e-06	-1.38114e-08	0.00322431	0.000111327	-0.000222651	4.40944e-06
602.933	-2.11722e-06	-2.83517e-08	0.00127205	9.36604e-05	-0.000939604	2.44479e-05		-9.62374e-07	-1.28871e-08	0.00141339	0.000104067	-0.000158449	4.12275e-06
655.362	-9.97754e-07	-2.56969e-08	-0.000946489	8.51033e-05	-0.00114544	2.22205e-05		-4.53525e-07	-1.16804e-08	-0.00105165	9.45593e-05	-0.000193161	3.74714e-06
707.791	-2.42219e-06	-2.27477e-08	-0.000345135	7.5569e-05	-0.000710783	1.97378e-05		-1.10099e-06	-1.03399e-08	-0.000383484	8.39656e-05	-0.000119862	3.32846e-06
760.22	2.60629e-07	-2.03247e-08	0.000345433	6.76913e-05	-0.000549913	1.76886e-05		1.18468e-07	-9.23851e-09	0.000383814	7.52126e-05	-9.2734e-05	2.9829e-06
812.649	2.03605e-06	-1.8304e-08	-0.000822512	6.10971e-05	-0.000962903	1.5969e-05		9.25475e-07	-8.32001e-09	-0.000913902	6.78856e-05	-0.000162378	2.69292e-06
865.078	-5.29394e-06	-1.65967e-08	-0.00139334	5.55088e-05	-0.00146096	1.45109e-05		-2.40634e-06	-7.54396e-09	-0.00154816	6.16764e-05	-0.000246367	2.44703e-06
917.507	-8.00945e-06	-1.51395e-08	0.000831374	5.07182e-05	-0.000515133	1.32638e-05		-3.64066e-06	-6.88159e-09	0.000923749	5.63535e-05	-8.68689e-05	2.23673e-06
969.936	-9.11227e-06	-1.38834e-08	0.00253722	4.65848e-05	-0.0020328	1.21842e-05		-4.14194e-06	-6.31064e-09	0.00281914	5.17609e-05	-0.0003428	2.05468e-06
1022.36	-4.80048e-06	-1.27924e-08	0.00212955	4.2982e-05	-0.00113316	1.12438e-05		-2.18204e-06	-5.81474e-09	0.00236617	4.77578e-05	-0.00019109	1.89609e-06

## Sheet: Supplementary Fig. 9b
Supplementary Fig. 9a
Cy3 channel autocorrelation									Cy5 channel autocorrelation
Correlation time[ms]	G(t)[]	±Err []	G(t)[]	±Err []	G(t)[]	±Err []			Correlation time[ms]	G(t)[]	±Err []	G(t)[]	±Err []	G(t)[]	±Err []
0.000550002	0.290965	0.00259021	0.286776	0.00268796	0.280617	0.0030966			0.000550002	0.874493	0.00945868	0.885218	0.0114847	0.903325	0.0107235
0.000650003	0.293989	0.00417316	0.281951	0.00402811	0.284049	0.00274832			0.000650003	0.846486	0.0104518	0.853312	0.00966477	0.900042	0.00635316
0.000750003	0.28487	0.00309508	0.280702	0.00485354	0.265932	0.00440458			0.000750003	0.849957	0.00899331	0.84127	0.00848548	0.870892	0.0102646
0.000850003	0.282022	0.0035533	0.272491	0.00317118	0.270438	0.00321991			0.000850003	0.834868	0.0112885	0.825832	0.00967127	0.865628	0.0106991
0.000950004	0.277109	0.00471033	0.273492	0.00430459	0.27057	0.00230706			0.000950004	0.792318	0.00808305	0.80831	0.00863921	0.882253	0.00937195
0.00105	0.279458	0.00263877	0.269959	0.00387796	0.262523	0.00136753			0.00105	0.815639	0.0107517	0.816437	0.00964443	0.841191	0.00894114
0.0012	0.272881	0.00369549	0.261883	0.00174474	0.261415	0.00235257			0.0012	0.792698	0.00948507	0.793931	0.00771861	0.848041	0.0078248
0.00140001	0.266481	0.00223497	0.255661	0.00277501	0.251007	0.00395144			0.00140001	0.794016	0.00585091	0.777123	0.00730551	0.824873	0.00665079
0.00160001	0.265863	0.00276456	0.254247	0.00158944	0.250461	0.00144246			0.00160001	0.765691	0.00613282	0.762402	0.00674721	0.80995	0.00715107
0.00180001	0.260258	0.00211015	0.255703	0.0029112	0.244459	0.00271853			0.00180001	0.759031	0.0102128	0.746241	0.0077207	0.782902	0.00770116
0.00200001	0.255309	0.00284577	0.246693	0.00251617	0.242209	0.00129277			0.00200001	0.741385	0.00407426	0.746355	0.00641229	0.781446	0.00805682
0.00220001	0.255464	0.00333116	0.246562	0.00164047	0.237845	0.00194154			0.00220001	0.732532	0.00471175	0.727932	0.00753439	0.783483	0.00613481
0.00240001	0.250972	0.00199584	0.23967	0.00173596	0.241862	0.00228193			0.00240001	0.723213	0.00769277	0.724649	0.00951668	0.741985	0.0103102
0.00260001	0.245993	0.00111604	0.242076	0.00138229	0.236383	0.00249169			0.00260001	0.708078	0.00944111	0.723561	0.00347124	0.754592	0.00658811
0.00280001	0.247974	0.00174539	0.239243	0.00156625	0.233896	0.00171925			0.00280001	0.700596	0.00658206	0.713397	0.00418023	0.740843	0.00816953
0.00300001	0.242421	0.00326477	0.234285	0.00253128	0.231592	0.002118			0.00300001	0.716092	0.00796005	0.709045	0.00538568	0.733415	0.00269064
0.00320001	0.245123	0.00168916	0.232467	0.00217347	0.226614	0.00205592			0.00320001	0.704202	0.00498434	0.694781	0.00736251	0.733987	0.00808732
0.00350001	0.241689	0.0020579	0.235966	0.00222202	0.226242	0.00219311			0.00350001	0.690268	0.00569937	0.695566	0.00482892	0.724604	0.0046746
0.00390002	0.239492	0.00120471	0.229052	0.00206413	0.225074	0.00123732			0.00390002	0.687218	0.00680268	0.683718	0.00518352	0.717347	0.00591283
0.00430002	0.234913	0.00230318	0.227654	0.00160438	0.218837	0.00130189			0.00430002	0.673654	0.00807858	0.671974	0.00373196	0.702726	0.00519041
0.00470002	0.238222	0.00216723	0.226936	0.00192324	0.219417	0.00130079			0.00470002	0.662374	0.00674168	0.662145	0.00453232	0.694497	0.00476371
0.00510002	0.234634	0.00182867	0.224992	0.00212268	0.216525	0.00111594			0.00510002	0.660546	0.00573596	0.649679	0.00352036	0.696986	0.00584733
0.00550002	0.229441	0.00178723	0.223079	0.0014669	0.216907	0.00179281			0.00550002	0.645608	0.00519412	0.655125	0.00372238	0.68017	0.00609787
0.00590002	0.229428	0.00260647	0.223855	0.00179141	0.216439	0.00127509			0.00590002	0.643179	0.00473048	0.643437	0.00341249	0.679425	0.00404426
0.00630003	0.228812	0.00162605	0.219744	0.00152758	0.214984	0.000957358			0.00630003	0.639348	0.00753638	0.642277	0.0024653	0.678047	0.00289456
0.00670003	0.229737	0.00111001	0.220633	0.0017006	0.213022	0.000952142			0.00670003	0.633806	0.00566566	0.640354	0.00506156	0.670379	0.00597858
0.00710003	0.224561	0.00175236	0.217215	0.00154008	0.208863	0.00210497			0.00710003	0.639116	0.00380333	0.640317	0.00531957	0.675586	0.00459847
0.00750003	0.224547	0.00265283	0.217523	0.00100206	0.209799	0.00115997			0.00750003	0.637526	0.00278564	0.628663	0.00662515	0.671395	0.00664925
0.00810003	0.224039	0.0014595	0.21511	0.000981805	0.208625	0.00195253			0.00810003	0.630495	0.00317113	0.626398	0.00497168	0.658194	0.00455508
0.00890004	0.219823	0.00124584	0.214603	0.00113908	0.208078	0.00186202			0.00890004	0.628424	0.0031327	0.618224	0.00395097	0.648504	0.0051104
0.00970004	0.221706	0.00158808	0.214309	0.0010871	0.204462	0.00135833			0.00970004	0.619461	0.00706735	0.61079	0.00332934	0.652221	0.00385382
0.0105	0.218892	0.00130779	0.208559	0.00104614	0.204293	0.00147484			0.0105	0.615315	0.00370844	0.607977	0.0033292	0.648727	0.00287411
0.0113	0.219931	0.000698667	0.208677	0.00121105	0.204442	0.00105522			0.0113	0.615386	0.00290309	0.598732	0.00530896	0.643467	0.00401914
0.0121	0.216253	0.00136916	0.20728	0.00119983	0.202479	0.00146335			0.0121	0.604856	0.00294657	0.611626	0.00276147	0.636641	0.00272439
0.0129001	0.213156	0.00156407	0.208061	0.00129263	0.200977	0.00165989			0.0129001	0.606794	0.0030347	0.596215	0.00393037	0.63118	0.001738
0.0137001	0.215256	0.00141511	0.205968	0.0012228	0.200446	0.00082622			0.0137001	0.601176	0.00318342	0.590525	0.00168462	0.631817	0.00337006
0.0145001	0.214155	0.000947875	0.206683	0.00136598	0.199553	0.00115733			0.0145001	0.596322	0.00306259	0.592151	0.00603791	0.617868	0.00480456
0.0153001	0.213623	0.00131807	0.205893	0.0012829	0.198782	0.00191971			0.0153001	0.596021	0.00378923	0.596243	0.00438876	0.62494	0.00253829
0.0161001	0.211309	0.00121823	0.203042	0.00170286	0.198074	0.000972587			0.0161001	0.589274	0.00325833	0.590715	0.00320583	0.619127	0.00469269
0.0173001	0.209998	0.000953291	0.201719	0.00111912	0.195459	0.00109817			0.0173001	0.587771	0.00255442	0.585066	0.00253383	0.618349	0.0029698
0.0189001	0.20787	0.000621275	0.200798	0.00127315	0.195497	0.000796922			0.0189001	0.581027	0.00252006	0.578317	0.00112691	0.614187	0.0038292
0.0205001	0.208664	0.000707975	0.198771	0.00106127	0.194144	0.0010621			0.0205001	0.576361	0.0037294	0.58015	0.00281483	0.604564	0.00436506
0.0221001	0.207198	0.000974818	0.199373	0.000802664	0.192804	0.00133239			0.0221001	0.57591	0.00319637	0.572975	0.00295421	0.602289	0.00262932
0.0237001	0.207389	0.000849295	0.198849	0.00103815	0.192516	0.00100284			0.0237001	0.571206	0.00253086	0.56918	0.00362087	0.603459	0.00321307
0.0253001	0.205527	0.00100502	0.1963	0.000763023	0.190746	0.00110643			0.0253001	0.567824	0.00254579	0.56236	0.00165271	0.592532	0.00151782
0.0269001	0.20511	0.00102021	0.195557	0.000704557	0.190726	0.00139993			0.0269001	0.557701	0.00204712	0.559893	0.00298722	0.590038	0.00224891
0.0285001	0.203789	0.000928794	0.196622	0.000866363	0.190492	0.000898595			0.0285001	0.562458	0.00263758	0.556433	0.00188076	0.590871	0.00367994
0.0301001	0.203043	0.00113015	0.195771	0.000803043	0.188033	0.000798598			0.0301001	0.559971	0.00338621	0.554534	0.00146526	0.588482	0.00312988
0.0317001	0.203568	0.000905622	0.193115	0.000917114	0.188701	0.00124693			0.0317001	0.554192	0.0024383	0.547462	0.00270736	0.579009	0.00391616
0.0333001	0.201952	0.000744821	0.192401	0.00104821	0.188294	0.00105699			0.0333001	0.554544	0.00245583	0.547054	0.00225376	0.575448	0.00244257
0.0357001	0.200553	0.000748638	0.192849	0.000853969	0.186182	0.001161			0.0357001	0.54927	0.0013472	0.542975	0.00233868	0.576815	0.00272583
0.0389002	0.199579	0.00096206	0.192783	0.00103986	0.185419	0.00112691			0.0389002	0.5438	0.00139225	0.542462	0.00259604	0.567406	0.00292272
0.0421002	0.197385	0.000633648	0.190926	0.00055215	0.184619	0.00086789			0.0421002	0.540798	0.0022271	0.535124	0.00193155	0.564932	0.00198233
0.0453002	0.197521	0.000622436	0.190266	0.00101085	0.183328	0.000814214			0.0453002	0.536864	0.00166342	0.533738	0.00224159	0.5582	0.00116945
0.0485002	0.19556	0.000801838	0.189582	0.00072917	0.183715	0.000926479			0.0485002	0.533524	0.00198674	0.52852	0.00217572	0.549483	0.00229208
0.0517002	0.195232	0.000823874	0.18781	0.000755352	0.181261	0.000825727			0.0517002	0.531805	0.00231235	0.521152	0.00185094	0.554892	0.00235904
0.0549002	0.193851	0.000609944	0.187431	0.000787042	0.18059	0.000940717			0.0549002	0.527634	0.0027326	0.51667	0.00210956	0.547045	0.00142998
0.0581002	0.193307	0.000529408	0.185974	0.000917978	0.179446	0.000618129			0.0581002	0.522443	0.00187483	0.518322	0.00188267	0.543858	0.00182364
0.0613002	0.193073	0.000608804	0.186603	0.000661647	0.179146	0.000514423			0.0613002	0.520116	0.00187723	0.512712	0.00135926	0.544294	0.00171952
0.0645003	0.190954	0.000879213	0.184128	0.000838119	0.178427	0.000469493			0.0645003	0.517232	0.00205313	0.512398	0.00107507	0.541439	0.00237632
0.0677003	0.190628	0.000539229	0.184578	0.00069822	0.177358	0.000616952			0.0677003	0.512644	0.00132242	0.508786	0.00188926	0.535918	0.00260393
0.0725003	0.190252	0.000340645	0.183539	0.000636689	0.177054	0.0007978			0.0725003	0.510152	0.00172472	0.504362	0.000949488	0.533154	0.0013472
0.0789003	0.188869	0.000799242	0.181989	0.000707267	0.175113	0.000616973			0.0789003	0.505764	0.000980282	0.498798	0.00119004	0.529585	0.00133459
0.0853003	0.188636	0.000547052	0.180587	0.00043729	0.174702	0.000739763			0.0853003	0.503867	0.0014071	0.495233	0.00182969	0.524391	0.0011189
0.0917004	0.186633	0.000723362	0.179182	0.000438556	0.173175	0.000717508			0.0917004	0.500518	0.00147714	0.493434	0.0013784	0.518163	0.00117814
0.0981004	0.18544	0.00037661	0.177759	0.000595362	0.172274	0.000939742			0.0981004	0.492607	0.00112437	0.488097	0.00105342	0.514361	0.0013278
0.1045	0.184209	0.000564874	0.177118	0.000593233	0.170166	0.000603853			0.1045	0.490666	0.000798901	0.481365	0.00136061	0.509532	0.00203253
0.1109	0.18292	0.000465059	0.176218	0.000468787	0.169743	0.000762784			0.1109	0.488712	0.00168191	0.479528	0.000654954	0.505567	0.00140968
0.1173	0.18221	0.000626909	0.174846	0.000588294	0.168634	0.000608635			0.1173	0.485055	0.00176768	0.476697	0.001381	0.504383	0.00200523
0.1237	0.181648	0.000211383	0.172672	0.000462905	0.167339	0.000726208			0.1237	0.47961	0.000772004	0.473601	0.00142562	0.499703	0.00159314
0.130101	0.180096	0.000402106	0.172911	0.00047518	0.166223	0.000438484			0.130101	0.478208	0.000972475	0.470807	0.00120349	0.497323	0.00158107
0.136501	0.180138	0.000492837	0.172323	0.000446816	0.166221	0.000550248			0.136501	0.474764	0.00159295	0.467348	0.000800567	0.490279	0.0010962
0.146101	0.178098	0.000337579	0.171041	0.000295907	0.164402	0.000711624			0.146101	0.469026	0.00118051	0.464347	0.00141189	0.489109	0.00145412
0.158901	0.177406	0.000312969	0.168734	0.000352206	0.162937	0.000631291			0.158901	0.465846	0.00102832	0.457415	0.000714559	0.482546	0.00136773
0.171701	0.175347	0.000344109	0.167315	0.000462039	0.161558	0.00036641			0.171701	0.460087	0.000686161	0.452415	0.00110552	0.476643	0.00175144
0.184501	0.174195	0.000187677	0.166148	0.000446662	0.159806	0.00055279			0.184501	0.455614	0.0011983	0.447616	0.00135399	0.475796	0.0012812
0.197301	0.172558	0.000260796	0.164863	0.000441521	0.158061	0.000585163			0.197301	0.452599	0.00102253	0.443319	0.00173911	0.469768	0.00102545
0.210101	0.171259	0.000289108	0.163818	0.000563956	0.157124	0.000477849			0.210101	0.447734	0.000865289	0.439462	0.000852818	0.463935	0.000965381
0.222901	0.169664	0.000386847	0.162337	0.000487338	0.155977	0.000529814			0.222901	0.444203	0.00120173	0.435814	0.00158682	0.458157	0.00173886
0.235701	0.168394	0.000315425	0.160456	0.000480202	0.154811	0.000668653			0.235701	0.440888	0.000887097	0.430831	0.000925746	0.455209	0.00127521
0.248501	0.167041	0.000244337	0.16025	0.000350005	0.153501	0.000597149			0.248501	0.433762	0.00137801	0.426985	0.00167769	0.454244	0.00167893
0.261301	0.166315	0.000328463	0.158969	0.00049716	0.15255	0.000677852			0.261301	0.431952	0.00138144	0.424925	0.00164188	0.449291	0.00194533
0.274101	0.164818	0.000281402	0.157625	0.00020438	0.150766	0.000655696			0.274101	0.429292	0.00120505	0.421307	0.000997821	0.44596	0.00117528
0.293301	0.163405	0.000228097	0.156233	0.00025939	0.14914	0.000569548			0.293301	0.424128	0.00082282	0.415455	0.00133742	0.439774	0.00152036
0.318901	0.161357	0.000318218	0.154556	0.0004264	0.1473	0.000565912			0.318901	0.420007	0.000889123	0.411015	0.0013488	0.434337	0.00121069
0.344501	0.159486	0.000370573	0.152146	0.000300291	0.144929	0.000511079			0.344501	0.414312	0.00064544	0.403886	0.00111875	0.426786	0.00136931
0.370101	0.157753	0.000279249	0.150168	0.000410227	0.14343	0.000472067			0.370101	0.408248	0.000701032	0.396964	0.00113819	0.421779	0.00170592
0.395702	0.155891	0.000275068	0.148747	0.000338245	0.141524	0.000586458			0.395702	0.402391	0.00130008	0.392735	0.00119827	0.415847	0.0011068
0.421302	0.15416	0.000307162	0.146768	0.000232507	0.139837	0.000709695			0.421302	0.398468	0.00140246	0.386949	0.0012477	0.410786	0.00145502
0.446902	0.152855	0.000252369	0.145264	0.000362985	0.138428	0.000641329			0.446902	0.393163	0.00139417	0.383616	0.00115143	0.404873	0.00145704
0.472502	0.151303	0.000250421	0.143524	0.000302212	0.136789	0.000598456			0.472502	0.388781	0.00159443	0.37947	0.00131472	0.399996	0.00170152
0.498102	0.149335	0.000298628	0.141695	0.000315406	0.135167	0.000582735			0.498102	0.383624	0.00182842	0.373746	0.00104449	0.396102	0.00144654
0.523702	0.147754	0.000243962	0.140374	0.000336855	0.133893	0.000520212			0.523702	0.380853	0.0016847	0.3695	0.00118285	0.391576	0.00160683
0.549302	0.146144	0.000257472	0.138963	0.00027853	0.132429	0.000594431			0.549302	0.377087	0.00155164	0.364285	0.00128045	0.386778	0.00208338
0.587702	0.144568	0.000250241	0.136896	0.000331167	0.130241	0.000631781			0.587702	0.371921	0.00165263	0.358556	0.00113534	0.380135	0.00185205
0.638903	0.141565	0.000359401	0.134334	0.000363869	0.12752	0.000690613			0.638903	0.362545	0.00164507	0.350757	0.00129847	0.371569	0.00141186
0.690103	0.139021	0.000359526	0.131816	0.000337524	0.124844	0.000716839			0.690103	0.3562	0.00187263	0.344937	0.00135652	0.364281	0.00154106
0.741303	0.136553	0.000389131	0.129347	0.000364477	0.122762	0.000696224			0.741303	0.350266	0.00186362	0.338051	0.00144665	0.357781	0.0013543
0.792503	0.134229	0.000476838	0.127094	0.00035243	0.120434	0.000684078			0.792503	0.343466	0.00205062	0.33025	0.00134852	0.352496	0.00138165
0.843703	0.131803	0.00056143	0.124683	0.000368184	0.118392	0.000729265			0.843703	0.336647	0.00200385	0.324221	0.00144407	0.345595	0.001914
0.894904	0.129911	0.000494532	0.122895	0.000308713	0.116332	0.000702041			0.894904	0.330872	0.00199293	0.318339	0.00180858	0.338663	0.00160783
0.946104	0.127729	0.000590315	0.120637	0.00045809	0.114404	0.000810254			0.946104	0.325527	0.00207511	0.312641	0.00162213	0.332841	0.00155083
0.997304	0.125638	0.000596793	0.118617	0.000428093	0.112345	0.000782088			0.997304	0.320348	0.00204066	0.306959	0.0015606	0.32785	0.00146344
1.0485	0.123825	0.00053993	0.116775	0.000449596	0.110613	0.000806805			1.0485	0.314333	0.00208565	0.302056	0.00169657	0.321847	0.00152986
1.0997	0.12207	0.000540951	0.114916	0.000438647	0.108747	0.000803102			1.0997	0.309293	0.0021174	0.298641	0.00159586	0.315927	0.00171557
1.1765	0.119073	0.000610156	0.112452	0.00048627	0.106286	0.000809082			1.1765	0.302705	0.00221011	0.290967	0.00123089	0.309183	0.00170331
1.27891	0.115805	0.000681362	0.109094	0.000549733	0.103233	0.000806633			1.27891	0.293964	0.00234958	0.281759	0.00188994	0.300846	0.00193173
1.38131	0.112506	0.000692159	0.106223	0.000575937	0.100356	0.000922672			1.38131	0.28538	0.00237969	0.273879	0.00166116	0.292407	0.00171317
1.48371	0.109608	0.000755986	0.103186	0.000578555	0.0976467	0.000881713			1.48371	0.277056	0.00231792	0.265372	0.00177875	0.283896	0.00183111
1.58611	0.106852	0.000793615	0.10026	0.000591514	0.094924	0.000909471			1.58611	0.269901	0.00241978	0.258649	0.00176277	0.276201	0.00228035
1.68851	0.104321	0.000815247	0.0978401	0.000693642	0.0924435	0.000889182			1.68851	0.262792	0.00248502	0.251882	0.00188868	0.268813	0.00237587
1.79091	0.10189	0.000820024	0.0953584	0.000645078	0.0901181	0.000754495			1.79091	0.256804	0.00238634	0.244868	0.00174065	0.26153	0.00251568
1.89331	0.0995729	0.000888585	0.0934106	0.000664278	0.0880711	0.000815546			1.89331	0.250126	0.00241951	0.239637	0.00194095	0.25569	0.00237059
1.99571	0.0973646	0.000853749	0.0910658	0.000743778	0.0857768	0.000805754			1.99571	0.245132	0.00258631	0.233434	0.00201918	0.249445	0.00244285
2.09811	0.0950347	0.000875805	0.08915	0.000685841	0.0837289	0.000811699			2.09811	0.239066	0.00244609	0.227567	0.00210386	0.243876	0.00266253
2.20051	0.0931761	0.000901694	0.0872354	0.00077878	0.0818791	0.000858625			2.20051	0.233687	0.00235769	0.222405	0.00191116	0.237674	0.00245232
2.35411	0.0905721	0.000938965	0.0845005	0.000881554	0.079395	0.0008058			2.35411	0.225896	0.00252695	0.215047	0.00194904	0.229085	0.00233158
2.55891	0.0869345	0.000953927	0.0810668	0.000875981	0.0761285	0.000740847			2.55891	0.216588	0.00248331	0.205285	0.00199541	0.219484	0.00255441
2.76371	0.0836611	0.00097142	0.0780505	0.000872639	0.0731455	0.000748333			2.76371	0.208335	0.00233445	0.196074	0.00238964	0.210957	0.00272861
2.96851	0.0806177	0.00097882	0.0752115	0.00086587	0.0702513	0.000717761			2.96851	0.200282	0.0022902	0.188325	0.00221807	0.202371	0.00279744
3.17331	0.0777874	0.000956221	0.0724756	0.000861993	0.0676217	0.00067172			3.17331	0.193023	0.00213406	0.180939	0.00236237	0.194303	0.00294856
3.37811	0.0753345	0.00103025	0.0700736	0.000839915	0.0652404	0.000661875			3.37811	0.18577	0.00214622	0.174211	0.00235178	0.187466	0.0029749
3.58291	0.0730554	0.00106645	0.0679395	0.000908995	0.062832	0.000691096			3.58291	0.178797	0.00210557	0.168217	0.00219854	0.180573	0.00299867
3.78772	0.0710138	0.00102529	0.0658132	0.00106069	0.0608782	0.000684767			3.78772	0.173204	0.00216372	0.162337	0.00244326	0.174503	0.00279152
3.99252	0.0689916	0.0010032	0.0636997	0.00104045	0.0589705	0.000791382			3.99252	0.16694	0.00237083	0.15638	0.00232678	0.167723	0.00283665
4.19732	0.0669752	0.00102923	0.0615869	0.00106646	0.0571404	0.000808365			4.19732	0.161888	0.00233123	0.151267	0.00224697	0.163075	0.00278625
4.40212	0.0650002	0.00101538	0.0600535	0.00108474	0.0553623	0.000752433			4.40212	0.1565	0.00225046	0.146167	0.00239989	0.157362	0.00258876
4.70932	0.0623171	0.00105642	0.0573616	0.00113502	0.0529746	0.000794522			4.70932	0.149614	0.00239868	0.139392	0.00228439	0.149881	0.00209506
5.11892	0.0590015	0.00105229	0.0541777	0.00113582	0.0501461	0.000865154			5.11892	0.140702	0.00227646	0.131538	0.00214139	0.140061	0.00174101
5.52852	0.0558431	0.00105365	0.0514408	0.00110268	0.0476564	0.000909499			5.52852	0.133401	0.00224503	0.123581	0.00179426	0.130895	0.00164169
5.93812	0.0530969	0.00120504	0.0487019	0.0011402	0.0455828	0.000835793			5.93812	0.126623	0.00223734	0.116788	0.00182392	0.123197	0.0014222
6.34773	0.0504677	0.00122154	0.0465448	0.00113975	0.0435924	0.000820667			6.34773	0.121037	0.00244821	0.110654	0.00178545	0.116737	0.00125882
6.75733	0.0481557	0.00121778	0.0444945	0.00116044	0.0417563	0.000770699			6.75733	0.115066	0.0024768	0.105289	0.00182954	0.110997	0.00131611
7.16693	0.0462487	0.00130976	0.0426213	0.00116877	0.0401239	0.000734986			7.16693	0.109667	0.00231553	0.100097	0.00175225	0.105997	0.0011419
7.57653	0.0444882	0.00130487	0.041011	0.00120165	0.0387749	0.000694583			7.57653	0.105686	0.00240442	0.0952154	0.00150806	0.101726	0.00137194
7.98613	0.0428158	0.00137041	0.039464	0.0011978	0.0372236	0.000687115			7.98613	0.100892	0.00251174	0.0922896	0.00151375	0.0973706	0.00138101
8.39573	0.0414534	0.00137582	0.0379616	0.00123229	0.0360097	0.000659015			8.39573	0.0962786	0.00269027	0.0885043	0.00142245	0.0931553	0.00129391
8.80534	0.0399401	0.00137286	0.0366123	0.00121131	0.0347071	0.000701358			8.80534	0.0922792	0.00267244	0.0843961	0.00141567	0.0888469	0.00164585
9.41974	0.0380458	0.00130577	0.0346821	0.00117012	0.0328986	0.000759716			9.41974	0.0860042	0.00264656	0.0794675	0.00149771	0.08379	0.00162669
10.2389	0.0360401	0.00121513	0.0324224	0.00112381	0.0307117	0.000857357			10.2389	0.0785801	0.00280943	0.0730183	0.00168959	0.0763308	0.00209909
11.0581	0.03437	0.00112044	0.030664	0.00113447	0.0289111	0.000890465			11.0581	0.0720931	0.00294936	0.0673402	0.00150274	0.0703959	0.00202956
11.8773	0.0328139	0.00115147	0.0289171	0.00103602	0.0270407	0.000787512			11.8773	0.0678792	0.00337667	0.0622936	0.0013434	0.0648504	0.00189497
12.6966	0.031243	0.00115967	0.0272727	0.000933784	0.025738	0.000813942			12.6966	0.0630641	0.00322464	0.0579443	0.0011789	0.0609254	0.00215696
13.5158	0.0298902	0.00117923	0.0258062	0.000870105	0.0240911	0.000940725			13.5158	0.0583957	0.00300119	0.0534402	0.00121438	0.0575887	0.00216043
14.335	0.0282935	0.00127835	0.0244172	0.000892264	0.0225515	0.000924265			14.335	0.0540726	0.00299802	0.0498486	0.00144271	0.0537004	0.00230269
15.1542	0.0267417	0.00135243	0.0227337	0.000788228	0.0211742	0.000894888			15.1542	0.0517623	0.0032512	0.0468021	0.00162132	0.0510867	0.00222621
15.9734	0.0254991	0.00139278	0.0214729	0.000798679	0.0199524	0.000803782			15.9734	0.0495678	0.0032503	0.043728	0.00184208	0.0495401	0.00253303
16.7926	0.0246242	0.00137014	0.0202021	0.000784317	0.019115	0.000760447			16.7926	0.0473727	0.00320434	0.0410131	0.00186719	0.0474658	0.00251096
17.6118	0.0237333	0.001377	0.0190944	0.000865606	0.0184418	0.000783365			17.6118	0.0454646	0.00294343	0.0394107	0.00172164	0.0451652	0.00254818
18.8406	0.0224046	0.00122416	0.018121	0.000887087	0.0177051	0.000942686			18.8406	0.0421832	0.00269432	0.0380668	0.00177155	0.0420055	0.00265185
20.479	0.0209584	0.00113971	0.0167869	0.000837699	0.016941	0.00107433			20.479	0.0378236	0.00223088	0.0350745	0.00209729	0.0380308	0.00240062
22.1174	0.0193428	0.00110718	0.0158885	0.000701056	0.0161333	0.00121421			22.1174	0.033638	0.00212614	0.0314203	0.00207441	0.0336948	0.00167602
23.7558	0.0180579	0.00096005	0.0150983	0.00075394	0.0149352	0.00113885			23.7558	0.0319803	0.0021252	0.0298512	0.00193576	0.0301279	0.00129178
25.3942	0.0168311	0.000820635	0.0141536	0.000830887	0.0138758	0.00103362			25.3942	0.029218	0.0019135	0.0283415	0.00133481	0.0266759	0.00106321
27.0326	0.0154734	0.000863594	0.013075	0.000929569	0.0129713	0.000953472			27.0326	0.0256049	0.0015785	0.0274376	0.00150546	0.0241242	0.00123097
28.671	0.01451	0.000790957	0.0124791	0.000976859	0.0120038	0.00109857			28.671	0.0241966	0.000680998	0.0252058	0.00157815	0.02214	0.00137525
30.3094	0.0135973	0.00079416	0.0120996	0.000909984	0.0113886	0.00114974			30.3094	0.0232294	0.000758377	0.0242702	0.0012295	0.0206595	0.00170348
31.9478	0.0128394	0.00079519	0.0114966	0.000728748	0.0106164	0.00109876			31.9478	0.0209395	0.00106317	0.0234089	0.00137566	0.0181263	0.00176888
33.5862	0.0125114	0.00078328	0.0109521	0.000789919	0.00999491	0.00106172			33.5862	0.0188512	0.00111912	0.0221661	0.00146888	0.017674	0.0017237
35.2246	0.0118857	0.000871197	0.0111739	0.000912382	0.00906149	0.000935656			35.2246	0.0176386	0.00139827	0.0202973	0.00177641	0.0179508	0.001565
37.6823	0.0114436	0.0010192	0.0109869	0.0010004	0.00813194	0.000743356			37.6823	0.0143662	0.00133587	0.0166746	0.00140213	0.0176048	0.0012852
40.9591	0.0109006	0.00101756	0.00962264	0.00107643	0.00725373	0.000740335			40.9591	0.0121437	0.00209731	0.0142522	0.0012473	0.0163961	0.00125686
44.2359	0.00967251	0.00116138	0.00899815	0.00100198	0.00652942	0.000754691			44.2359	0.0115412	0.00254023	0.0129735	0.00124665	0.014947	0.00138474
47.5127	0.00804836	0.00114921	0.00908851	0.000926723	0.00484229	0.00101972			47.5127	0.010816	0.00200075	0.0119099	0.00134046	0.0114015	0.0015874
50.7895	0.00689649	0.00127916	0.00865454	0.000790083	0.00467918	0.000912652			50.7895	0.0122813	0.00154998	0.0120842	0.00155383	0.0112486	0.00271164
54.0663	0.00689433	0.00125743	0.00824044	0.000793465	0.00464678	0.000982922			54.0663	0.0116302	0.00223286	0.0132498	0.00213697	0.00931485	0.00288305
57.3431	0.00612664	0.00124339	0.0075547	0.000723904	0.00512334	0.00104257			57.3431	0.0105043	0.00201258	0.0111995	0.00194146	0.00875722	0.00294648
60.6199	0.00503529	0.00121198	0.0069804	0.000511018	0.00517261	0.000797966			60.6199	0.00797863	0.00164552	0.00977365	0.00235249	0.00808086	0.00260258
63.8968	0.00502908	0.000970513	0.006454	0.000324669	0.0050184	0.000747627			63.8968	0.00678794	0.00213165	0.00774372	0.00245506	0.00850657	0.0024118
67.1736	0.00439084	0.000896308	0.00609803	0.000472219	0.00581	0.000636606			67.1736	0.00676777	0.00188313	0.0060553	0.0021067	0.00695226	0.00180472
70.4504	0.00454404	0.000885084	0.00554403	0.000698183	0.0053517	0.000753175			70.4504	0.00662106	0.00206907	0.00545333	0.00157088	0.00714548	0.00143712
75.3656	0.00414327	0.000902913	0.00586741	0.000846289	0.00565875	0.000631235			75.3656	0.00722136	0.00214238	0.00295473	0.00158442	0.00596373	0.00132249
81.9192	0.00297761	0.000941962	0.00476593	0.000810553	0.00507512	0.000693692			81.9192	0.00756995	0.00150596	0.00179135	0.00186061	0.00755358	0.00110598
88.4729	0.00325985	0.000859315	0.00374013	0.00101408	0.0046661	0.00067555			88.4729	0.0066823	0.00176039	0.00249902	0.00198659	0.00737101	0.00149434
95.0265	0.00316351	0.00104058	0.00293228	0.000805105	0.00357137	0.000644355			95.0265	0.00504473	0.00161792	0.00275986	0.00204383	0.00564537	0.00175447
101.58	0.00308778	0.00101226	0.00306563	0.000760145	0.00348808	0.000826941			101.58	0.00642572	0.0015529	0.0016746	0.0021941	0.00556527	0.00193432
108.134	0.00299461	0.000907824	0.0031655	0.000869085	0.00321947	0.001319			108.134	0.0058085	0.00186245	0.00285977	0.00264474	0.00546207	0.00190914
114.687	0.00240049	0.000956225	0.00282127	0.00100048	0.00304425	0.00145407			114.687	0.00532285	0.00221825	0.00234759	0.00173109	0.00481376	0.00256515
121.241	0.00222997	0.000739165	0.00257631	0.00113961	0.0036437	0.00108347			121.241	0.00441855	0.00167179	-7.96587e-05	0.00149608	0.00535076	0.00259804
127.795	0.00224203	0.00070554	0.00208974	0.00125568	0.00338968	0.00122354			127.795	0.00360045	0.00110444	0.00175134	0.00155231	0.00461792	0.00240224
134.348	0.00151749	0.00038074	0.00163085	0.00124494	0.00263559	0.00112537			134.348	0.00391372	0.00104769	0.00114493	0.00186014	9.42529e-05	0.0024942
140.902	0.00155905	0.000534663	0.00161408	0.00124145	0.002017	0.00128287			140.902	0.0044646	0.00151744	0.00136499	0.00154902	0.000206285	0.00195484
150.732	0.00167101	0.00038821	0.00110507	0.000977596	0.00251235	0.00137525			150.732	0.00460633	0.00176214	0.000353775	0.00246464	0.000437293	0.00138051
163.84	0.00146386	0.00049492	0.000516532	0.00113263	0.00186713	0.00144458			163.84	0.00286176	0.00150797	-0.00131142	0.00160209	0.00128899	0.00108237
176.947	0.00172271	0.00072134	0.00121028	0.00103994	0.00106506	0.00150988			176.947	0.00412064	0.00281621	8.48074e-05	0.00203699	-0.000137143	0.00182802
190.054	0.000646631	0.000773372	0.00234581	0.00118111	0.00132812	0.00178563			190.054	0.0013176	0.00135314	0.0031151	0.00151582	-0.00179372	0.0013366
203.161	0.00118952	0.000532631	0.00207273	0.00101619	0.00192426	0.00190016			203.161	0.000509719	0.00155476	-0.000205383	0.00151202	-0.000711435	0.00204374
216.269	0.0005977	0.00069782	0.00273093	0.000917795	0.00202432	0.00172286			216.269	3.32328e-06	0.00192588	-0.00373143	0.00149862	0.00219694	0.00220996
229.376	-1.30843e-05	0.000721579	0.00203761	0.000823856	0.00158965	0.00189777			229.376	-0.00196361	0.00206413	-0.00178851	0.00134288	0.000138911	0.00214386
242.483	0.000894367	0.000822226	0.00154594	0.000800172	0.00147197	0.00196934			242.483	-0.00221595	0.00168202	-0.000700942	0.00159898	-0.00182924	0.00161908
255.59	0.000700513	0.000918392	0.000441218	0.000839129	0.000802191	0.0016441			255.59	0.00198092	0.00199094	-0.00242864	0.00175178	-0.00494864	0.00238134
268.698	0.000817965	0.00110323	0.000364018	0.000821224	0.000987747	0.00145222			268.698	0.00179611	0.00186948	-0.00421054	0.00174691	-0.0026911	0.00237595
281.805	0.00053316	0.00105341	0.00039379	0.000936929	0.00146191	0.00128929			281.805	0.000474069	0.00229688	-0.00219432	0.0015558	-0.00258113	0.00120223
301.466	0.000321189	0.000991107	-0.000761848	0.000665691	0.00101668	0.00110591			301.466	0.00144338	0.00175387	-0.00110052	0.00107416	-0.00211603	0.000936495
327.68	2.35674e-05	0.00147817	-0.00139107	0.00079541	0.000756921	0.00147395			327.68	0.00407424	0.0015022	-0.000513839	0.00157903	-0.000383499	0.00203252
353.895	0.000450583	0.0013422	-0.00134438	0.000818346	-0.000674925	0.00137189			353.895	0.00267285	0.00262959	-0.00182342	0.00209674	0.000353488	0.00155722
380.109	-0.000135507	0.00121845	-0.000794573	0.0013054	-0.000400284	0.00163182			380.109	0.00208755	0.00211755	-0.0012669	0.00256855	-0.00133624	0.00182861
406.324	-0.000308844	0.000835311	-0.000364652	0.0016794	-0.0010151	0.00163862			406.324	-7.26965e-05	0.0021897	-0.00315891	0.00210019	-0.00397472	0.00226809
432.538	0.00102251	0.000974522	-0.00170054	0.00128382	-0.00108906	0.00177431			432.538	0.0022616	0.00231275	-0.00328441	0.00185103	-0.00215526	0.00155365
458.753	0.000763973	0.000945391	-0.00178057	0.000947874	-0.000723917	0.00170029			458.753	0.00121814	0.00216341	-0.002558	0.00238878	-0.00251507	0.00271197
484.967	0.000299576	0.000884447	-0.00120483	0.00121219	0.000236468	0.00140143			484.967	0.0018235	0.00226084	-0.00100706	0.00229031	-0.0022766	0.00287783
511.182	0.000720558	0.00113245	-0.000535961	0.000943902	0.000444623	0.00145277			511.182	0.00480111	0.00267786	-0.00441249	0.00258563	-0.00158826	0.00255872
537.396	0.0015872	0.00125315	-0.00016583	0.000890196	0.00049553	0.00138951			537.396	0.00231646	0.00274031	-0.0013346	0.00255375	0.000491357	0.00148802
563.611	0.00125533	0.00111182	-0.000121812	0.00107093	-0.000803831	0.00132304			563.611	0.000465092	0.00147387	-0.00114694	0.00327096	0.000246459	0.00166565
602.933	0.00136087	0.000966708	0.00152451	0.00128977	-0.00105982	0.00120823			602.933	0.00226735	0.00116589	-0.00316835	0.00248385	-0.00315253	0.0021575
655.362	0.000369965	0.000833066	0.00131285	0.00120014	0.00017146	0.00109593			655.362	0.00377825	0.00218144	-0.0027864	0.00221073	-0.00126711	0.00258091
707.791	0.00105737	0.0010653	0.000349531	0.000844297	0.000261876	0.00100177			707.791	0.000523098	0.00207601	-0.00113212	0.00146084	-0.00318502	0.00224476
760.22	0.00101043	0.00113494	0.000407174	0.000752991	-0.00051821	0.00151965			760.22	0.000286449	0.00276366	-0.00407872	0.00235634	-0.00388124	0.00256357
812.649	-0.00050187	0.00155406	0.000913849	0.000793652	-0.000243472	0.00202662			812.649	0.00437565	0.00234349	-0.00149084	0.00220927	-0.00435202	0.00301078
865.078	-0.000941253	0.00134001	0.0014577	0.000893769	8.84185e-05	0.00158514			865.078	0.00329352	0.00220359	-0.00183272	0.00193358	-0.00476445	0.00300327
917.507	-0.000710175	0.00144126	0.000812869	0.00111391	-0.000210749	0.0014069			917.507	0.00152094	0.0015933	-0.00283641	0.00173295	-0.00321947	0.00234227
969.936	-0.000567248	0.00165321	-0.000293225	0.00132497	8.39207e-05	0.00146219			969.936	0.00323231	0.00168363	-0.00202667	0.00181191	-0.00555044	0.00242425
1022.36	-0.00241605	0.00142985	0.000902373	0.00120721	8.90272e-05	0.00162545			1022.36	0.00306984	0.00179781	-0.00369552	0.00251644	-0.00524709	0.00191356

## Sheet: Supplementary Table 4
Supplementary Table 4
Calibration curve IF3-Cy5				Calibration curve tRNA-Cy3
sample	conc (nM)	F.I. max		sample	conc (nM)	F.I. max
1	500	5.726		1	192	9.569
2	300	2.947		2	128	6.049
3	200	2.046		3	64	2.925
4	100	0.951		4	38.4	1.673
5	70	0.675		5	25.6	1.027
6	50	0.441		6	12.8	0.615
7	30	0.256		7	6.4	0.262
8	10	0.078		8	3.2	0.172
I max = 0,0109 x Conc IF3				I max= 0,0487 x Conc tRNA
Initiation complexes
Samples
1	mtSSU + mtIF2 + mtIF3
2	mtSSU + mtIF2 + tRNA
3	mtSSU + mtIF2 + mtIF3 + mRNA
4	mtSSU + mtIF2 + tRNA + mRNA
5	mtSSU + mtIF2 + mtIF3 + tRNA
6	mtSSU + mtIF2 + mtIF3 + tRNA + mRNA
RAW SPECTRAL FLUORESCENCE DATA OF INITIATION SAMPLES
Cy3	Experiment 1				Experiment 2				Experiment 3
wavelength(nm)	sample 2	sample 4	sample 5	sample 6	sample 2	sample 4	sample 5	sample 6	sample 2	sample 4	sample 5	sample 6
550	0.438	0.46	0.428	0.876	0.717	0.641	0.629	0.979	0.632	0.717	0.603	0.745
555	0.603	0.867	0.775	0.989	1.073	0.99	0.918	1.053	1.014	1.073	0.882	0.844
560	0.814	1.383	1.212	1.103	1.421	1.256	1.253	1.186	1.406	1.421	1.109	0.908
565	0.969	1.758	1.485	1.122	1.494	1.451	1.408	1.241	1.736	1.499	1.23	0.979
570	1.021	1.734	1.545	1.47	1.385	1.257	1.363	1.213	1.733	1.395	1.198	1.014
575	0.858	1.463	1.22	1.286	1.118	0.976	1.175	1.146	1.54	1.118	1.104	1.016
580	0.756	1.107	0.927	1.147	0.854	0.756	0.94	1.08	1.194	0.857	0.907	1.008
585	0.618	0.809	0.685	1.135	0.669	0.56	0.749	1.018	0.939	0.669	0.785	0.909
590	0.535	0.598	0.502	1.066	0.521	0.456	0.638	0.998	0.745	0.521	0.66768	0.942
595	0.485	0.453	0.386	1.042	0.435	0.394	0.544	0.951	0.745	0.435	0.561	0.904
600	0.448	0.387	0.323	1.003	0.357	0.323	0.482	0.899	0.576	0.375	0.501	0.806
Cy5	Experiment 1				Experiment 2				Experiment 3
wavelength(nm)	sample 1	sample 3	sample 5	sample 6	sample 1	sample 3	sample 5	sample 6	sample 1	sample 3	sample 5	sample 6
640	0.3486	0.32007	0.37	0.259943	0.3993	0.291667	0.183164	0.23838	0.37682	0.32865	0.216571	0.240769
645	0.3465	0.34122	0.23	0.258807	0.39204	0.334302	0.23428	0.270775	0.40172	0.4158	0.246001	0.304615
650	0.48405	0.49209	0.3	0.288778	0.56144	0.474806	0.331643	0.384859	0.57934	0.58905	0.349648	0.431538
655	0.6216	0.63168	0.365	0.404119	0.70664	0.604651	0.42069	0.497887	0.74368	0.74655	0.452335	0.546923
660	0.70875	0.68244	0.39	0.470597	0.7744	0.682171	0.469371	0.550352	0.81174	0.8232	0.5	0.603077
665	0.693	0.6768	0.405	0.466477	0.77924	0.684109	0.470385	0.55	0.83664	0.8358	0.49968	0.612308
670	0.6069	0.62322	0.36	0.402273	0.69696	0.608527	0.418864	0.491197	0.73372	0.7476	0.446257	0.547692
675	0.4977	0.50901	0.315	0.300994	0.57354	0.498062	0.343205	0.399296	0.59926	0.6069	0.362764	0.444615
680	0.3612	0.37788	0.21	0.185653	0.43318	0.373062	0.252941	0.298944	0.44488	0.44625	0.271593	0.326923
685	0.26	0.27213	0.165	0.192472	0.31218	0.276163	0.180325	0.214437	0.32038	0.32025	0.194818	0.234615
690	0.184	0.19317	0.155	0.121023	0.22264	0.198643	0.127181	0.148239	0.22742	0.2289	0.134677	0.167692
MAXIMUM FLUORESCENCE INTENSITIES for each initiation sample
Experiment 1					Experiment 2					Experiment 3
	F.I. max, Cy5	F,I, max, Cy3	F,I, max, Atto390			F.I. max, Cy5	F,I, max, Cy3	F,I, max, Atto390			F.I. max, Cy5	F,I, max, Cy3	F.I. max, Atto390
1	0.71	N/A	N/A		1	0.78	N/A	N/A		1	0.84	N/A	N/A
2	N/A	1.021	N/A		2	N/A	1.494	N/A		2	N/A	1.73	N/A
3	0.68	N/A	not detected		3	0.68	N/A	not detected		3	0.84	N/A	not detected
4	N/A	1.75	not detected		4	N/A	1.45	not detected		4	N/A	1.5	not detected
5	0.41	1.48	N/A		5	0.47	1.4	N/A		5	0.5	1.2	N/A
6	0.47	1.47	not detected		6	0.55	1.24	not detected		6	0.61	1	not detected
TRANSFORMATION OF THE F.I. max to nm concentrations (according to calibration curves)
Experiment 1 (conc SSU=130 nM)					Experiment 2 (conc, SSU=120 nM)					Experiment 3 (conc, SSU = 128 nM)
	IF3-Cy5/SSU	Cy3-tRNA/SSU				IF3-Cy5/SSU	Cy3-tRNA/SSU				IF3-Cy5/SSU	Cy3-tRNA/SSU
1	0.501059	N/A			1	0.59633	N/A			1	0.642202	N/A
2	N/A	0.16127			2	N/A	0.255647			2	N/A	0.277528
3	0.479887	N/A			3	0.519878	N/A			3	0.642202	N/A
4	N/A	0.276418			4	N/A	0.248118			4	N/A	0.240631
5	0.289344	0.23377			5	0.359327	0.239562			5	0.382263	0.192505
6	0.331687	0.232191			6	0.420489	0.212183			6	0.466361	0.160421
Statistics IF3 and Cy5 binding to the mtSSU (%)							Statistics tRNA-Cy3/SSU (%)
	Experiment 1	Experiment 2	Experiment 3	AVERAGE	STDEV			Experiment 1	Experiment 2	Experiment 3	AVERAGE	STDEV
1	50	60	64	58	7.2111		1	N/A	N/A	N/A	N/A	N/A
2	N/A	N/A	N/A	N/A	N/A		2	16	26	28	23.3333	6.4291
3	48	52	64	54.6667	8.32666		3	N/A	N/A	N/A	N/A	N/A
4	N/A	N/A	N/A	N/A	N/A		4	28	25	24	25.6667	2.08167
5	29	36	38	34.3333	4.72582		5	23	24	19	22	2.64575
6	33	42	47	40.6667	7.0946		6	23	21	16	20	3.60555
752.8	0.016
